# Supplementary material for: Unexpected Crosslinking Effects of a Human Thyroid Stimulating Monoclonal Autoantibody, M22, with IGF1 on Adipogenesis in 3T3L-1 Cells
Source: Int J Mol Sci. 2023 Jan 6;24(2):1110. doi: 10.3390/ijms24021110 (PMC9863235; doi:10.3390/ijms24021110)
Supplement: Supplementary file 1 [file ijms-24-01110-s001.zip]

Archive with 1 entries (1 files):
- ijms-2096274-supplementary.pdf
